# Supplementary material for: Therapeutic Effect of Polymeric Nanomicelles Formulation of LY2157299-Galunisertib on CCl4-Induced Liver Fibrosis in Rats
Source: J Pers Med. 2022 Nov 1;12(11):1812. doi: 10.3390/jpm12111812 (PMC9692463; doi:10.3390/jpm12111812)
Supplement: Supplementary file 1 [file jpm-12-01812-s001.zip]

Archive with 1 entries (1 files):
- jpm-1945215-supplementary.pdf
